# Supplementary material for: Sorting nexin-1 is a candidate tumor suppressor and potential prognostic marker in gastric cancer
Source: PeerJ. 2018 May 29;6:e4829. doi: 10.7717/peerj.4829 (PMC5983015; doi:10.7717/peerj.4829)
Supplement: Table S1 [file peerj-06-4829-s003.xlsx]

## Sheet: Sheet1
Sample name	Relative mRNA level of SNX1		*-01 indicates tumor tissues, while *-11 indicates paracacancer tissues.
TCGA-3M-AB46-01	0.000812358
TCGA-3M-AB47-01	0.00156902
TCGA-B7-5816-01	0.000964015
TCGA-B7-5818-01	0.00132614
TCGA-B7-A5TI-01	0.0013687			Samples such as TCGA-BR-6453-11 and TCGA-BR-6453-11 were paired paracancerous and cancer tissues.
TCGA-B7-A5TJ-01	0.00108265
TCGA-B7-A5TK-01	0.000981282
TCGA-B7-A5TN-01	0.00143948
TCGA-BR-4187-01	0.0018565
TCGA-BR-4255-01	0.00149284
TCGA-BR-4256-01	0.00160999
TCGA-BR-4257-01	0.00103639
TCGA-BR-4267-01	0.000690154
TCGA-BR-4280-01	0.00157441
TCGA-BR-4292-01	0.00134386
TCGA-BR-6452-01	0.00142722
TCGA-BR-6453-01	0.00162629
TCGA-BR-6453-11	0.00128295
TCGA-BR-6454-01	0.00124271
TCGA-BR-6454-11	0.00128945
TCGA-BR-6455-01	0.00143518
TCGA-BR-6456-01	0.00127099
TCGA-BR-6457-01	0.00143282
TCGA-BR-6457-11	0.00121772
TCGA-BR-6458-01	0.00134326
TCGA-BR-6458-11	0.00116749
TCGA-BR-6563-01	0.00146264
TCGA-BR-6564-01	0.00170685
TCGA-BR-6564-11	0.00149596
TCGA-BR-6565-01	0.0015843
TCGA-BR-6566-01	0.000906468
TCGA-BR-6705-01	0.00149927
TCGA-BR-6706-01	0.00115921
TCGA-BR-6707-01	0.00127921
TCGA-BR-6709-01	0.00167603
TCGA-BR-6710-01	0.00126702
TCGA-BR-6801-01	0.00129112
TCGA-BR-6802-01	0.00121927
TCGA-BR-6802-11	0.00120168
TCGA-BR-6803-01	0.00172198
TCGA-BR-6852-01	0.00119361
TCGA-BR-6852-11	0.00103269
TCGA-BR-7196-01	0.00138013
TCGA-BR-7197-01	0.00173
TCGA-BR-7703-01	0.00126586
TCGA-BR-7703-11	0.00119538
TCGA-BR-7704-01	0.000775059
TCGA-BR-7704-11	0.00169254
TCGA-BR-7707-01	0.00101383
TCGA-BR-7715-01	0.000583503
TCGA-BR-7715-11	0.00132538
TCGA-BR-7716-01	0.00141919
TCGA-BR-7716-11	0.00157652
TCGA-BR-7717-01	0.000882465
TCGA-BR-7717-11	0.00131181
TCGA-BR-7722-01	0.00155435
TCGA-BR-7723-01	0.000922053
TCGA-BR-7851-01	0.00142958
TCGA-BR-7851-11	0.00141231
TCGA-BR-7901-01	0.00120208
TCGA-BR-7957-01	0.00181191
TCGA-BR-7958-01	0.00120281
TCGA-BR-7959-01	0.00167358
TCGA-BR-8058-01	0.00145505
TCGA-BR-8059-01	0.00107757
TCGA-BR-8060-01	0.00125826
TCGA-BR-8060-11	0.00148615
TCGA-BR-8077-01	0.00109842
TCGA-BR-8078-01	0.00165341
TCGA-BR-8080-01	0.00145911
TCGA-BR-8081-01	0.00125983
TCGA-BR-8284-01	0.00131855
TCGA-BR-8286-01	0.00101121
TCGA-BR-8289-01	0.00110145
TCGA-BR-8291-01	0.00157249
TCGA-BR-8295-01	0.00119772
TCGA-BR-8296-01	0.00117699
TCGA-BR-8297-01	0.00193307
TCGA-BR-8361-01	0.00160565
TCGA-BR-8362-01	0.00135109
TCGA-BR-8363-01	0.00150947
TCGA-BR-8364-01	0.00199952
TCGA-BR-8365-01	0.00188255
TCGA-BR-8366-01	0.00113594
TCGA-BR-8367-01	0.00170021
TCGA-BR-8368-01	0.00133452
TCGA-BR-8369-01	0.00155263
TCGA-BR-8371-01	0.00192482
TCGA-BR-8372-01	0.00145681
TCGA-BR-8373-01	0.00132589
TCGA-BR-8380-01	0.00192563
TCGA-BR-8381-01	0.00126437
TCGA-BR-8382-01	0.00138719
TCGA-BR-8384-01	0.00233344
TCGA-BR-8483-01	0.00100934
TCGA-BR-8484-01	0.00137402
TCGA-BR-8485-01	0.00127307
TCGA-BR-8486-01	0.00137205
TCGA-BR-8487-01	0.00130141
TCGA-BR-8588-01	0.00146193
TCGA-BR-8589-01	0.0011953
TCGA-BR-8590-01	0.00154074
TCGA-BR-8591-01	0.00143115
TCGA-BR-8592-01	0.00191158
TCGA-BR-8676-01	0.00115206
TCGA-BR-8677-01	0.00160095
TCGA-BR-8678-01	0.00161841
TCGA-BR-8679-01	0.0013188
TCGA-BR-8680-01	0.00114336
TCGA-BR-8682-01	0.00196763
TCGA-BR-8683-01	0.00164771
TCGA-BR-8686-01	0.00138926
TCGA-BR-8687-01	0.00117619
TCGA-BR-8690-01	0.000780055
TCGA-BR-A44T-01	0.00196327
TCGA-BR-A44U-01	0.00137471
TCGA-BR-A452-01	0.00135322
TCGA-BR-A453-01	0.0017216
TCGA-BR-A4CR-01	0.00106583
TCGA-BR-A4CS-01	0.00131703
TCGA-BR-A4IU-01	0.00201612
TCGA-BR-A4IV-01	0.0018169
TCGA-BR-A4IY-01	0.00110401
TCGA-BR-A4IZ-01	0.00140935
TCGA-BR-A4J1-01	0.00102952
TCGA-BR-A4J2-01	0.00166259
TCGA-BR-A4J4-01	0.00158155
TCGA-BR-A4J5-01	0.00161073
TCGA-BR-A4J6-01	0.00146609
TCGA-BR-A4J7-01	0.00180197
TCGA-BR-A4J8-01	0.00156555
TCGA-BR-A4J9-01	0.00208045
TCGA-BR-A4PD-01	0.000996159
TCGA-BR-A4PE-01	0.00105293
TCGA-BR-A4PF-01	0.00102937
TCGA-BR-A4QI-01	0.000970319
TCGA-BR-A4QL-01	0.0013534
TCGA-BR-A4QM-01	0.00125991
TCGA-CD-5798-01	0.00125521
TCGA-CD-5799-01	0.00140684
TCGA-CD-5800-01	0.00173335
TCGA-CD-5801-01	0.000896309
TCGA-CD-5803-01	0.00146087
TCGA-CD-5804-01	0.0011826
TCGA-CD-5813-01	0.0013499
TCGA-CD-8524-01	0.0014294
TCGA-CD-8525-01	0.00119128
TCGA-CD-8526-01	0.00105857
TCGA-CD-8527-01	0.000978334
TCGA-CD-8528-01	0.00070414
TCGA-CD-8529-01	0.00139056
TCGA-CD-8530-01	0.00121066
TCGA-CD-8531-01	0.00133444
TCGA-CD-8532-01	0.00153884
TCGA-CD-8533-01	0.00191479
TCGA-CD-8534-01	0.00149284
TCGA-CD-8535-01	0.00115341
TCGA-CD-8536-01	0.00124099
TCGA-CD-A486-01	0.00177305
TCGA-CD-A487-01	0.00127639
TCGA-CD-A489-01	0.00193689
TCGA-CD-A48A-01	0.00142294
TCGA-CD-A48C-01	0.000701142
TCGA-CD-A4MG-01	0.00121026
TCGA-CD-A4MH-01	0.0012852
TCGA-CD-A4MI-01	0.00158229
TCGA-CD-A4MJ-01	0.00125298
TCGA-CG-4437-01	0.00142652
TCGA-CG-4441-01	0.00111813
TCGA-CG-5716-01	0.00102885
TCGA-CG-5717-01	0.00143326
TCGA-CG-5718-01	0.00138081
TCGA-CG-5719-01	0.00169576
TCGA-CG-5720-01	0.00138357
TCGA-CG-5720-11	0.00111453
TCGA-CG-5721-01	0.00143396
TCGA-CG-5721-11	0.000980913
TCGA-CG-5722-01	0.00126925
TCGA-CG-5722-11	0.00144132
TCGA-CG-5723-01	0.00125512
TCGA-CG-5724-01	0.00085416
TCGA-CG-5725-01	0.00233553
TCGA-CG-5726-01	0.00139825
TCGA-CG-5728-11	0.00101555
TCGA-CG-5730-11	0.00110137
TCGA-CG-5732-01	0.00115905
TCGA-CG-5733-11	0.00095649
TCGA-CG-5734-01	0.000881761
TCGA-CG-5734-11	0.00105567
TCGA-D7-5577-01	0.0012396
TCGA-D7-5578-01	0.00125875
TCGA-D7-6518-01	0.00143439
TCGA-D7-6519-01	0.000926148
TCGA-D7-6520-01	0.00102072
TCGA-D7-6521-01	0.00130938
TCGA-D7-6522-01	0.00148695
TCGA-D7-6524-01	0.0013551
TCGA-D7-6525-01	0.00115682
TCGA-D7-6526-01	0.000917967
TCGA-D7-6527-01	0.000798627
TCGA-D7-6528-01	0.000825097
TCGA-D7-6815-01	0.00172876
TCGA-D7-6817-01	0.00111172
TCGA-D7-6818-01	0.00126272
TCGA-D7-6820-01	0.00101061
TCGA-D7-6822-01	0.00105163
TCGA-D7-8570-01	0.00116278
TCGA-D7-8572-01	0.00142434
TCGA-D7-8573-01	0.00112251
TCGA-D7-8574-01	0.00185195
TCGA-D7-8575-01	0.00146476
TCGA-D7-8576-01	0.00135544
TCGA-D7-8578-01	0.00134666
TCGA-D7-8579-01	0.00193176
TCGA-D7-A4YT-01	0.00156464
TCGA-D7-A4YU-01	0.00143229
TCGA-D7-A4YV-01	0.00168886
TCGA-D7-A4YX-01	0.00104738
TCGA-D7-A4YY-01	0.00144211
TCGA-D7-A4Z0-01	0.00157085
TCGA-D7-A6EV-01	0.00123558
TCGA-D7-A6EX-01	0.00124041
TCGA-D7-A6EY-01	0.00147806
TCGA-D7-A6EZ-01	0.00129781
TCGA-D7-A6F0-01	0.00141405
TCGA-D7-A6F2-01	0.0013884
TCGA-D7-A747-01	0.00196175
TCGA-D7-A748-01	0.00127207
TCGA-D7-A74A-01	0.000973918
TCGA-EQ-8122-01	0.00113217
TCGA-EQ-A4SO-01	0.000563875
TCGA-F1-6177-01	0.00120977
TCGA-F1-6874-01	0.00111219
TCGA-F1-6875-01	0.00228995
TCGA-F1-A448-01	0.00123174
TCGA-F1-A72C-01	0.00157441
TCGA-FP-7735-01	0.00117132
TCGA-FP-7735-11	0.00209036
TCGA-FP-7829-01	0.00135894
TCGA-FP-7829-11	0.00210302
TCGA-FP-7916-01	0.00129321
TCGA-FP-7998-01	0.0012872
TCGA-FP-8099-01	0.00150759
TCGA-FP-8209-01	0.00217225
TCGA-FP-8210-01	0.00191168
TCGA-FP-8211-01	0.00116828
TCGA-FP-8631-01	0.0012872
TCGA-FP-A4BE-01	0.00132023
TCGA-FP-A4BF-01	0.00119716
TCGA-FP-A8CX-01	0.000877123
TCGA-FP-A9TM-01	0.00190109
TCGA-HF-7131-01	0.000909961
TCGA-HF-7132-01	0.00133579
TCGA-HF-7133-01	0.00132066
TCGA-HF-7134-01	0.0012178
TCGA-HF-7136-01	0.00105163
TCGA-HF-A5NB-01	0.0013369
TCGA-HJ-7597-01	0.00105156
TCGA-HU-8238-01	0.00104518
TCGA-HU-8238-11	0.00118589
TCGA-HU-8243-01	0.000865922
TCGA-HU-8244-01	0.00111633
TCGA-HU-8249-01	0.000826191
TCGA-HU-8602-01	0.00101241
TCGA-HU-8604-01	0.000895954
TCGA-HU-8608-01	0.00112416
TCGA-HU-8610-01	0.00131568
TCGA-HU-A4G2-01	0.00117627
TCGA-HU-A4G3-01	0.00112918
TCGA-HU-A4G3-11	0.00249861
TCGA-HU-A4G6-01	0.00122261
TCGA-HU-A4G8-01	0.00161313
TCGA-HU-A4G9-01	0.00134828
TCGA-HU-A4GC-01	0.00151315
TCGA-HU-A4GC-11	0.00199727
TCGA-HU-A4GD-01	0.00115992
TCGA-HU-A4GF-01	0.00125455
TCGA-HU-A4GH-01	0.00151055
TCGA-HU-A4GH-11	0.00229956
TCGA-HU-A4GJ-01	0.00162156
TCGA-HU-A4GN-01	0.00126387
TCGA-HU-A4GN-11	0.0018935
TCGA-HU-A4GP-01	0.000887822
TCGA-HU-A4GP-11	0.00238853
TCGA-HU-A4GQ-01	0.00128121
TCGA-HU-A4GT-01	0.00124238
TCGA-HU-A4GU-01	0.000929098
TCGA-HU-A4GX-01	0.00130074
TCGA-HU-A4GY-01	0.00173248
TCGA-HU-A4GY-11	0.00231586
TCGA-HU-A4H0-01	0.00111289
TCGA-HU-A4H2-01	0.000964747
TCGA-HU-A4H3-01	0.00124714
TCGA-HU-A4H4-01	0.00107111
TCGA-HU-A4H5-01	0.000933494
TCGA-HU-A4H6-01	0.00095292
TCGA-HU-A4H8-01	0.00159496
TCGA-HU-A4HB-01	0.00143816
TCGA-HU-A4HB-11	0.00230863
TCGA-HU-A4HD-01	0.0016327
TCGA-IN-7806-01	0.00153523
TCGA-IN-7806-11	0.00133537
TCGA-IN-7808-01	0.00176379
TCGA-IN-8462-01	0.00115587
TCGA-IN-8462-11	0.00132327
TCGA-IN-8663-01	0.00173717
TCGA-IN-8663-11	0.00134029
TCGA-IN-A6RI-01	0.00146857
TCGA-IN-A6RJ-01	0.00135988
TCGA-IN-A6RL-01	0.00100986
TCGA-IN-A6RN-01	0.00121464
TCGA-IN-A6RO-01	0.00144202
TCGA-IN-A6RR-01	0.00111977
TCGA-IN-A6RS-01	0.00143904
TCGA-IN-A7NR-01	0.00154228
TCGA-IN-A7NT-01	0.00121553
TCGA-IN-A7NU-01	0.00103881
TCGA-IN-AB1V-01	0.00171665
TCGA-IN-AB1V-11	0.00177915
TCGA-IN-AB1X-01	0.00147992
TCGA-IN-AB1X-11	0.00142757
TCGA-IP-7968-01	0.00135519
TCGA-IP-7968-11	0.00136613
TCGA-KB-A6F7-01	0.00146999
TCGA-KB-A93G-01	0.00160021
TCGA-KB-A93H-01	0.00132538
TCGA-KB-A93J-01	0.00171056
TCGA-MX-A5UG-01	0.00180703
TCGA-MX-A5UJ-01	0.0018122
TCGA-MX-A663-01	0.00149587
TCGA-MX-A666-01	0.0017774
TCGA-R5-A7O7-01	0.00113602
TCGA-R5-A7ZE-01	0.00130501
TCGA-R5-A7ZF-01	0.000854368
TCGA-R5-A7ZI-01	0.001047
TCGA-R5-A7ZR-01	0.00133605
TCGA-R5-A805-01	0.00134752
TCGA-RD-A7BS-01	0.00138193
TCGA-RD-A7BT-01	0.00120637
TCGA-RD-A7BW-01	0.00185817
TCGA-RD-A7C1-01	0.000871585
TCGA-RD-A8MV-01	0.00133359
TCGA-RD-A8MW-01	0.000785801
TCGA-RD-A8N0-01	0.00161896
TCGA-RD-A8N1-01	0.00152143
TCGA-RD-A8N2-01	0.00220694
TCGA-RD-A8N4-01	0.0021664
TCGA-RD-A8N5-01	0.00123117
TCGA-RD-A8N6-01	0.00202537
TCGA-RD-A8N9-01	0.00154854
TCGA-RD-A8NB-01	0.00159238
TCGA-SW-A7EA-01	0.00125628
TCGA-SW-A7EB-01	0.00121309
TCGA-VQ-A8DT-01	0.00131939
TCGA-VQ-A8DU-01	0.0012729
TCGA-VQ-A8DV-01	0.00152755
TCGA-VQ-A8DZ-01	0.0015441
TCGA-VQ-A8E0-01	0.00143711
TCGA-VQ-A8E2-01	0.00147761
TCGA-VQ-A8E3-01	0.000984013
TCGA-VQ-A8E7-01	0.00134369
TCGA-VQ-A8P2-01	0.00172742
TCGA-VQ-A8P3-01	0.000871235
TCGA-VQ-A8P5-01	0.0012571
TCGA-VQ-A8P8-01	0.00139765
TCGA-VQ-A8PB-01	0.00130401
TCGA-VQ-A8PC-01	0.00164509
TCGA-VQ-A8PD-01	0.00148152
TCGA-VQ-A8PE-01	0.0012763
TCGA-VQ-A8PF-01	0.00127041
TCGA-VQ-A8PH-01	0.00126818
TCGA-VQ-A8PJ-01	0.00127315
TCGA-VQ-A8PK-01	0.00127265
TCGA-VQ-A8PM-01	0.001314
TCGA-VQ-A8PO-01	0.0013657
TCGA-VQ-A8PP-01	0.00170942
TCGA-VQ-A8PQ-01	0.00197251
TCGA-VQ-A8PS-01	0.00123976
TCGA-VQ-A8PT-01	0.00109354
TCGA-VQ-A8PU-01	0.000943257
TCGA-VQ-A8PX-01	0.0011978
TCGA-VQ-A8PY-01	0.000901276
TCGA-VQ-A8PZ-01	0.00123665
TCGA-VQ-A91A-01	0.00122497
TCGA-VQ-A91D-01	0.00138202
TCGA-VQ-A91E-01	0.00124813
TCGA-VQ-A91K-01	0.00131619
TCGA-VQ-A91N-01	0.000870045
TCGA-VQ-A91Q-01	0.000917108
TCGA-VQ-A91S-01	0.00126909
TCGA-VQ-A91U-01	0.000903337
TCGA-VQ-A91V-01	0.00126379
TCGA-VQ-A91W-01	0.00145558
TCGA-VQ-A91X-01	0.00104571
TCGA-VQ-A91Y-01	0.00177605
TCGA-VQ-A91Z-01	0.00134352
TCGA-VQ-A922-01	0.00103745
TCGA-VQ-A923-01	0.00148936
TCGA-VQ-A924-01	0.00123354
TCGA-VQ-A925-01	0.0012033
TCGA-VQ-A927-01	0.00133664
TCGA-VQ-A928-01	0.0012319
TCGA-VQ-A92D-01	0.00129371
TCGA-VQ-A94O-01	0.00146945
TCGA-VQ-A94P-01	0.00215304
TCGA-VQ-A94R-01	0.00149159
TCGA-VQ-A94T-01	0.00111149
TCGA-VQ-A94U-01	0.00177586
TCGA-VQ-AA64-01	0.00105742
TCGA-VQ-AA68-01	0.000988745
TCGA-VQ-AA69-01	0.00178196
TCGA-VQ-AA6A-01	0.00110923
TCGA-VQ-AA6B-01	0.000781189
TCGA-VQ-AA6D-01	0.00148055
TCGA-VQ-AA6F-01	0.000685098
TCGA-VQ-AA6G-01	0.00129012
TCGA-VQ-AA6I-01	0.00125636
TCGA-VQ-AA6J-01	0.00116852
TCGA-VQ-AA6K-01	0.00113854
TCGA-ZA-A8F6-01	0.00189002
TCGA-ZQ-A9CR-01	0.00105788
