# Supplementary material for: Sorting nexin-1 is a candidate tumor suppressor and potential prognostic marker in gastric cancer
Source: PeerJ. 2018 May 29;6:e4829. doi: 10.7717/peerj.4829 (PMC5983015; doi:10.7717/peerj.4829)
Supplement: Data S1 [file peerj-06-4829-s006.zip]

Archive with 15 entries (13 files):
- Raw data/
- Raw data/original fig/
- Raw data/original fig/E-Cadherin.tif
- Raw data/original fig/E-cadherin2.tif
- Raw data/original fig/expression was regulated by shRNA or exo1-2.tif
- Raw data/original fig/GAPDH for vimentin and e-cad.tif
- Raw data/original fig/snail1.tif
- Raw data/original fig/SNX1 expression was regulated by shRNA or exo1.tif
- Raw data/original fig/SNX1 in different cells.tif
- Raw data/original fig/Vimentin 2.tif
- Raw data/original fig/Vimentin.tif
- Raw data/RAW data ( In vitro assays).xlsx
- Raw data/Raw Data (90 patients with follow-up information).xlsx
- Raw data/Raw Data(SNX1 expression in 60 paried NCT-GC tissues).xlsx
- Raw data/~$RAW data ( In vitro assays).xlsx
