# Supplementary material for: Sorting nexin-1 is a candidate tumor suppressor and potential prognostic marker in gastric cancer
Source: PeerJ. 2018 May 29;6:e4829. doi: 10.7717/peerj.4829 (PMC5983015; doi:10.7717/peerj.4829)
Supplement: Data S1 [file peerj-06-4829-s006.zip › Raw data/RAW data ( In vitro assays).xlsx]

## Sheet: % of  survival  relative to unt
SGC-7901
5-Fu (ug/ml)	pEASY						pEASY-SNX1						shRNA-control						shRNA-SNX1
0	103.646	107.149	90.3939	98.8105			108.811	93.6057	101.973	95.6102			100.511	106.126	96.3603	97.0028			103.465	99.0364	98.8366	98.6623
0.5	72.807	68.4222	75.8137	73.1416			59.5031	60.6932	65.2053	62.1008			63.929	71.3648	63.8231	66.5024			81.1795	78.3175	72.313	77.3688
2	46.9404	55.3752	48.3931	56.4126			39.7528	47.0231	40.3362	50.4276			50.6785	55.0226	51.157	48.1232			56.6686	63.325	59.7044	55.4286
10	1.01505	1.07113	1.25645	1.20992			0.715065	1.18343	0.646621	1.07586			3.25405	0.77456	3.28007	0.811601			4.80507	1.3973	0.617092	0.638961
MKN-1
5-Fu (ug/ml)	pEASY				pEASY-SNX1				shRNA-control				shRNA-SNX1
0	124.956	86.065	88.9793		90.21	109.588	100.202		103.509	111.055	85.4363		103.981	100.163	95.8555
0.5	46.3543	40.8906	43.6106		36.3962	39.6785	36.6658		42.7813	40.6183	36.186		61.4754	53.1266	47.8599
2	30.4843	23.8501	23.0445		26.041	22.6964	22.5408		27.0536	26.9525	29.2369		38.6924	30.7596	35.3564
10	1.45005	1.42636	1.88128		1.96526	1.42079	2.11045		1.59198	1.23821	2.03167		1.50164	1.29588	1.90879
SGC-7901
OX (mM)	pEASY						pEASY-SNX1						shRNA-control						shRNA-SNX1
0	110.941	104.735	86.9209	97.4035			105.001	101.448	94.7169	98.8344			99.4981	96.7156	103.786				95.3357	104.374	100.291
0.5	64.849	71.5653	90.8046	76.3576			66.2286	76.3873	82.7275				73.7499	77.9352	65.866				73.1137	63.8391	74.435	67.99
2	56.6929	51.9828	71.6814	59.9945			58.902	54.1131	66.7557	57.9517			58.5978	59.7124	59.2244	58.3037			61.3537	45.3079	56.1295	48.993
10	28.9358	24.9262	36.1099	26.7987			37.2589	31.6054	38.1826	31.645			31.6638	32.3016	31.0222	30.7273			32.7227	25.4654	31.0161	25.7555
MKN-1
OX (mM)
	pEASY				pEASY-SNX1				shRNA-control				shRNA-SNX1
0	95.7908	104.202	100.007		104.054	96.2635	99.6823		94.4206	102.837	102.743		90.322	109.622	100.056
0.5	94.8547	83.4166	90.1105		90.1882	73.8802	83.2433		84.5657	86.2678	84.8572		88.9584	105.207	97.3965
2	81.4458	79.2074	80.3266		76.0602	80.7298	78.4069		77.0523	77.231	77.1276		82.0323	80.5135	81.283
10	56.261	49.729	52.9598		54.7609	57.0124	55.7735		39.1938	34.4356	36.2599		45.3028	46.4301	46.0723

## Sheet: Transwell
SGC-7901 cell count (Without Matrigel)
pEASY	pSASY-SNX1	shRNA-control	shRNA-SNX1
89	64	64	142
94	41	75	92
82	45	74	110
84	53	77	109
83	51	69	144
MKN-1 cell count(Without Matrigel)
pEASY	pSASY-SNX1	shRNA-control	shRNA-SNX1
179	30	168	199
168	42	165	217
195	41	188	189
186	51	173	209
188	66	185	212
SGC-7901 cell count (With Matrigel)
pEASY	pEASY-SNX1	shRNA-control	shRNA-SNX1
108	15	58	131
98	100	107	143
125	24	115	115
90	42	55	128
105	56	59	188
MKN-1 cell count(With Matrigel)
pEASY	pEASY-SNX1	shRNA-control	shRNA-SNX1
115	40	96	205
86	88	59	92
108	19	68	98
122	15	82	152
107	15	115	236

## Sheet: Proliferation ananlyses
SGC-7901 (CCK-8 OD450)
	Day	pEASY			pEASY-SNX1			shRNA-control			shRNA-SNX1
	1	0.182	0.1638	0.1765	0.135	0.1345	0.1461	0.1649	0.1738	0.1747	0.1272	0.1331	0.1503
	2	0.3375	0.3252	0.3412	0.2376	0.239	0.2441	0.3367	0.316	0.3238	0.3244	0.3319	0.339
	3	0.5111	0.499	0.498	0.3913	0.3763	0.4217	0.4613	0.4783	0.5088	0.6555	0.6078	0.6304
	4	0.6192	0.6688	0.6222	0.4436	0.4734	0.4993	0.6463	0.5992	0.6897	0.8584	0.7878	0.8195
	5	0.9099	0.9442	0.9695	0.7917	0.7387	0.722	0.9356	0.8426	0.9234	1.2751	1.2251	1.2379
MKN-1 (CCK-8 OD450)
	Days	pEASY			pEASY-SNX1			shRNA-control			shRNA-SNX1
	1	0.360292	0.412936	0.35051	0.267476	0.341006	0.260713	0.404659	0.470221	0.431231	0.490985	0.527354	0.452169
	2	0.6285	0.6862	0.6279	0.3747	0.3502	0.3288	0.554	0.5886	0.5381	0.66651	0.76648	0.62673
	3	0.8839	0.7943	0.7846	0.5776	0.5607	0.532	0.7668	0.7698	0.7629	0.94133	0.87763	0.90779
	4	1.6285	1.6266	1.4934	1.0035	1.0507	1.0169	1.4528	1.5367	1.402	1.98822	1.84327	1.96482
	5	1.8594	1.9609	2.1184	1.7144	1.6277	1.5235	1.8987	2.0098	1.7671	2.56321	2.68567	2.60442

## Sheet: Apoptosis analyses
Percentage of annexin V+ cells
SGC-7901	pEASY			pEASY-SNX1			shRNA-control			shRNA-SNX1
control	4.55	5.4	5.5	6.3	5.91	6.09	5.36	5.67	5.13	3.17	3.55	4.09
5-Fu	13.92	14.48	13.36	18.8	17.04	17.6	19.5	18.2	18.7	13.8	11.7	13.2
Oxaliplatin	9.76	9.28	9.12	16.24	14.96	15.84	12.7	10.3	11.1	6.2	4.93	5.56
MKN-1	pEASY			pEASY-SNX1			shRNA-control			shRNA-SNX1
control	3.68	3.73	4.04	5.56	4.43	4.91	5.29	5.89	5.78	3.58	3.3	3.46
5-Fu	7.11	6.04	5	6.57	5.66	6.52	7	6.76	7	6.46	4.74	5.06
Oxaliplatin	3.42	3.39	4.61	4.04	4.72	5.07	12.3	11.8	11.6	6.25	8.26	7.91
Relative MFI
SGC-7901	pEASY			pEASY-SNX1			shRNA-control			shRNA-SNX1
control	101.75	100.097	98.1525	116.465	126.863	113.345	99.4118	101.177	99.4118	68.8235	64.7059	70.5882
5-Fu	102.477	100.356	97.1663	110.151	112.082	108.616	99.7505	101.047	99.2025	77.0951	79.1401	77.6832
Oxaliplatin	91.8341	107.424	100.742	123.367	134.28	126.917	95.5598	105.984	98.4556	70.0772	68.9189	71.2355
MKN-1	pEASY			pEASY-SNX1			shRNA-control			shRNA-SNX1
control	101.218	104.03	94.6579	115.276	108.716	104.03	108.734	99.5633	91.7031	87.7538	83.8245	85.1342
5-Fu	105.017	99.7666	95.2159	109.218	103.617	103.967	102.353	102.995	94.6524	86.3102	88.5562	90.8021
Oxaliplatin	104.883	101.367	93.75	107.227	103.711	114.258	110.68	99.0291	90.2913	80.8252	80.8252	71.7233

## Sheet: Colone formation
SGC-7901
pEASY	pEASY-SNX1	shRNA-control	shRNA-SNX1
190	128	186	235
168	118	169	245
165	110	175	229
MKN-1
pEASY	pEASY-SNX1	shRNA-control	shRNA-SNX1
138	112	135	170
119	100	128	192
125	98	138	179

## Sheet: Relative mRNA in the cell lines
Relative mRNA levels of SNX1 in Gastric cells(compared with GAPDH)
GES-1	MKN-1	SGC-7901	BGC-823
0.829875	0.219058	0.15186	0.139665
0.632911	0.285307	0.182983	0.0947418
0.645161	0.338983	0.166113	0.0807754

## Sheet: mRNA levels change by plasimid 
SGC-7901
pEASY	pEASY-SNX1	shRNA-control	shRNA-SNX1
0.18186	0.4869	0.192426	0.102425
0.182346	0.4488	0.172852	0.07398
0.159321	0.4522	0.155352	0.09255
MNK-1
shRNA-control	shRNA-SNX1	pEASY	pEASY-SNX1
0.2982	0.0253	0.2426	1.2886
0.2801	0.0122	0.1988	1.1225
0.3258	0.0155	0.2635	1.3855

## Sheet: cell migration distances
MKN-1 cell migration distance
	pEASY								pEASY-SNX1								shRNA-control								ShRNA-SNX1
12h	47.99	48.363	50.837	39.496	35.997	44.913	47.922	50.991	14	26	29	30	21	24	24	27	34.99	44.038	43.999	41.073	46.914	44.145	31.991	26.009	68.988	86	82	80.988	81.897	84.989	84.594	82
24h	71.989	54.288	59.99	48.332	51.026	62.99	56.852	62.844	37	41.84	43.907	39.99	45	54	49	45.85	43.989	59.028	80.968	68.042	73.959	71.105	62	65.009	88	99	99	98	102	99	90	63
48h	86.897	80.74	86.822	87.185	88.943	92.133	89.333	79.988	57	60	64	57	63	69	69	76	90.786	94.025	104.895	101.071	109.893	89.736	72.603	67.842	157	168	153	161	153	156	159	138
SGC-7901 cell migration distance
	pEASY								pEASY-SNX1								shRNA-control								shRNA-SNX1
12h	44.936	50.98	54.016	53.748	47.924	45	48	50.09	39	29.861	26.999	26.865	29.76	35.881	35.998	47.998	104.989	63.009	47.99	47.99	38.991	48.025	39	27.024	63.604	68.729	60.892	71.991	66.051	60.7022	72.1524	66.2534
24h	95.991	92.975	95.992	71.721	72	74.48	71.98	72.22	78	72	53.947	51	47.984	39.121	41.998	57.012	91	79.009	69	62.99	60	60.034	69.963	65.024	96.554	91.729	94.005	91.958	93.045	89.3524	96.0026	92.6681
48h	154.017	157	161.016	158.025	158.964	159	151.967	155.959	102	99	81.014	86.925	86.981	84.121	89.995	68.997	162	164.997	167.811	140.724	125.958	131.024	138.908	119.943	186.604	211.729	202.005	175.991	156.078	178.002	205.302	188.481
