# Supplementary material for: Sorting nexin-1 is a candidate tumor suppressor and potential prognostic marker in gastric cancer
Source: PeerJ. 2018 May 29;6:e4829. doi: 10.7717/peerj.4829 (PMC5983015; doi:10.7717/peerj.4829)
Supplement: Data S1 [file peerj-06-4829-s006.zip › Raw data/Raw Data (90 patients with follow-up information).xlsx]

## Sheet: Sheet1
Pathological number	Survival（Months）	survival	Gender	Age	Tumor size	Differentiation degree	TNM	pTNM classification		SNX1 H-score
F98855	3	1	1	60	2	3	T3N2M0	2		12.101
G39573	3	1	2	61	1	3	T3N1M0	1		29.574
G27326	4	1	2	26	2	3	T4N2M0	2		12.66
G08943	4	1	2	30	2	3	T3N1M1	2		16.632
G19938	4	1	1	57	1	2	T2N1M0	1		16.61
G27328	4	1	1	47	1	3	T4N1M0	2		20.03
G06415	5	1	2	62	2	2	T3N0M0	1		62.595
G18382	5	1	1	43	1	2	T3N3M0	2		23.997
G28369	5	1	1	41	2	3	T3N2M0	2		2.45
G15733	5	1	2	33	2	3	T4N3M0	2		1.794
G19283	8	1	1	68	1	3	T3N1M0	1		9.674
G70112	8	1	1	43	2	3	T3N2M0	2		2.388
G02997	9	1	1	52	1	3	T3N0M0	1		36.728
G22210	9	1	1	69	1	3	T3N3M0	2		10.1047
F98547	9	1	2	64	1	3	T2N2M0	1		4.95
G05487	10	1	2	45	1	3	T3N3M0	2		27.893
G23818	10	1	1	63	2	2	T3N2M0	2		12.83
G29731	10	1	1	56	1	3	T3N0M0	1		14.6113
G00230	11	1	1	68	1	3	T3N1M0	1		5.57533
G22700	11	1	1	59	1	3	T2N1M0	1		30.9073
G25032	11	1	2	61	1	3	T3N2M0	2		21.601
G20161	13	1	1	69	1	2	T3N3M0	2		21.3388
G02692	14	1	2	67	2	2	T1N0M0	1		16.557
G12472	14	1	1	62	1	3	T3N1M0	1		55.09
G26360	14	1	1	39	1	2	T3N0M0	1		14.5837
F85175	16	1	2	31	1	3	T3N1M0	1		10.3875
F86054	16	1	1	65	1	2	T1N1M0	1		64.218
G28373	19	1	1	50	1	2	T2N0M0	1		2.066
G00513	19	1	1	40	1	3	T2N0M0	1		2.5025
F85417	20	1	1	42	2	3	T3N0M0	1		15.847
G56681	23	1	2	53	2	3	T3N2M0	2		4.51467
G43148	24	1	1	57	1	3	T3N0M0	1		5.562
G18887	24	1	1	48	2	2	T4N1M0	2		8.54733
F86708	26	1	1	58	1	3	T3N2M0	2		7.755
F83355	28	1	1	61	2	2	T2N0M0	1		10.784
G25327	29	1	1	68	2	3	T4N1M1	2		19.7427
G24468	29	1	1	66	1	3	T2N0M0	1		23.0935
G28062	29	1	1	69	1	2	T3N1M1	2		11.885
G27653	29	1	1	56	2	3	T3N1M0	1		15.5983
G26232	30	1	1	64	1	3	T3N2M0	2		11.1555
G29092	31	1	1	59	2	3	T3N2M0	2		17.0613
F98962	32	1	1	47	1	2	T3N1M0	1		9.59833
G63513	32	1	1	77	2	3	T4N0M1	2		6.2234
G19734	33	1	2	35	1	3	T3N1M0	1		12.7515
G19338	33	1	2	49	1	3	T2N1M0	1		10.212
G16212	35	1	1	41	2	3	T4N3M0	2		0.496333
G16808	35	1	2	44	1	3	T3N3M1	2		12.9408
G16354	35	1	2	50	1	3	T1N0M0	1		10.4357
G16694	35	1	2	58	2	3	T3N0M0	1		75.589
G39707	36	1	1	44	2	2	T4N1M0	2		10.657
G10976	37	1	1	53	1	3	T4N3M0	2		36.51
F85103	39	1	2	68	2	2	T4N2M0	2		14.194
G02054	39	1	1	60	2	2	T3N2M0	2		13.066
G05687	40	1	1	50	1	3	T4N2M0	2		30.083
F81250	41	1	2	40	2	3	T4N1M0	2		6.98167
G01321	42	1	2	41	2	3	T3N3M0	2		6.17167
G25540	42	1	1	53	1	3	T1N1M0	1		25.799
G20229	43	1	2	47	1	2	T3N0M1	2		17.131
G24338	45	1	2	49	1	2	T3N1M0	1		9.015
G19201	46	1	1	87	1	2	T3N2M0	2		20.105
G62484	46	1	1	56	2	2	T2N1M0	1		38.484
G13479	48	1	1	53	1	3	T2N0M0	1		47.4629
G67434	48	1	2	70	1	3	T3N1M0	1		38.5674
F78607	55	1	1	55	2	3	T4N3M0	2		6.22
G09728	56	1	2	56	2	3	T3N0M0	1		5.54733
G15355	59	1	2	49	2	3	T4N3M0	2		3.55
G29739	60	1	2	77	1	2	T3N3M0	2		4.87
G24342	61	1	1	65	2	3	T3N2M0	2		20.9725
G17328	68	1	1	55	1	3	T3N3M0	2		5.10467
G68369	74	0	1	36	2	3	T2N2M0	1		6.8286
G51471	80	0	2	46	1	3	T3N2M0	2		13.8093
F98854	83	1	2	49	1	3	T3N0M0	1		99.5015
G21904	85	1	2	76	1	3	T3N3M0	2		21.5147
G37068	86	0	2	45	2	3	T4N3M1	2		14.5545
G27954	90	0	2	64	2	3	T3N1M1	2		40.931
G28470	90	0	2	26	2	3	T3N2M0	2		31.823
G26239	91	0	2	67	1	3	T3N1M0	1		82.171
G24029	93	0	2	51	1	2	T3N1M1	2		20.9922
G24246	93	0	2	53	1	3	T4N2M1	2		19.883
G22927	94	0	1	68	2	3	T2N0M0	1		15.9028
G21294	95	0	2	57	1	3	T3N2M0	2		27.3738
G20991	95	0	1	62	1	3	T3N1M0	1		11.0423
G20450	96	0	1	49	1	3	T4N2M1	2		7.148
G20160	96	0	1	28	1	3	T3N2M0	2		25.5867
F98262	104	0	1	58	1	3	T3N1M0	1		30.7418
F87175	109	0	1	59	1	3	T3N1M0	1		48.082
F85007	110	0	1	25	1	3	T3N2M0	2		27.284
F83863	111	0	1	71	1	3	T4N3M0	2		20.1063
F80521	111	0	1	53	2	3	T3N1M0	1		28.1602
F77437	114	0	2	58	1	3	T3N0M0	1		37.8792
