# Supplementary material for: Sorting nexin-1 is a candidate tumor suppressor and potential prognostic marker in gastric cancer
Source: PeerJ. 2018 May 29;6:e4829. doi: 10.7717/peerj.4829 (PMC5983015; doi:10.7717/peerj.4829)
Supplement: Data S1 [file peerj-06-4829-s006.zip › Raw data/Raw Data(SNX1 expression in 60 paried NCT-GC tissues).xlsx]

## Sheet: Sheet1
Patient No.	NCT SNX1 H-scroe	GC SNX1 H-score (n=60)	Comparison
1	5.423	1.064
2	35.072	1.056
3	30.649	0.092
4	29.281	1.337
5	66.982	2.339
6	61.708	20.327
7	36.782	7.686
8	23.679	2.185
9	51.349	1.816
10	0.926	1.008
11	52.698	4.193
12	29.729	0.594
13	25.32	2.057
14	72.851	31.725
15	3.635	26.348
16	25.323	10.224
17	0.612	2.32
18	45.097	1.576
19	45.093	8.119
20	89.509	0.83
21	0.801	5.908
22	4.468	4.918
23	61.683	5.953
24	38.016	2.014
25	104.415	3.003
26	2.156	1.156
27	60.34	7.855
28	11.065	5.901
29	53.398	1.795
30	30.13	2.084
31	70.576	1.122
32	46.643	1.183
33	81.726	1.819
34	103.997	1.066
35	108.926	8.919
36	64.628	19.72
37	79.013	1.68
38	34.547	0.333
39	35.38	2.949
40	46.021	0.58
41	32.129	1.356
42	80.889	1.405
43	1.349	1.769
44	10.441	0.904
45	39.055	4.425
46	65.163	0.872
47	37.91	15.108
48	4.615	5.729
49	4.417	3.042
50	22.034	2.746
51	1.862	3.124
52	4.029	1.681
53	83.614	1.726
54	89.611	0.45
55	11.16	2.709
56	26.668	1.467
57	1.522	0.905
58	23.787	1.586
59	7.921	1.146
60	4.833	11.578
